# Supplementary material for: Circadian Clock Component BMAL1 in the Paraventricular Nucleus Regulates Glucose Metabolism
Source: Nutrients. 2021 Dec 15;13(12):4487. doi: 10.3390/nu13124487 (PMC8707417; doi:10.3390/nu13124487)
Supplement: Supplementary file 1 [file nutrients-13-04487-s001.zip]

Archive with 1 entries (1 files):
- nutrients-1496469-supplementary.pdf
